# Supplementary material for: Predicting ecological impacts of the invasive brush-clawed shore crab under environmental change
Source: Sci Rep. 2022 Jun 15;12:9988. doi: 10.1038/s41598-022-14008-0 (PMC9200808; doi:10.1038/s41598-022-14008-0)
Supplement: Supplementary file 1 — Supplementary Information 1. [file 41598_2022_14008_MOESM1_ESM.csv]

Replicate	Batch	Sex	Temperature	Salinity	Density	Eaten	Alive
1	1	NA	16	15	1	0	1
1	3	F	16	15	1	0	1
1	7	F	16	10	1	1	0
1	10	NA	16	10	1	0	1
1	11	M	16	15	1	1	0
1	13	M	16	10	1	0	1
1	4	NA	22	10	1	0	1
1	11	F	22	10	1	1	0
1	11	M	22	15	1	1	0
1	12	F	22	15	1	0	1
1	13	M	22	10	1	1	0
1	13	NA	22	10	1	0	1
2	1	M	22	15	1	0	1
2	2	F	22	10	1	0	1
2	2	NA	16	15	1	1	0
2	3	M	16	10	1	1	0
2	4	NA	22	10	1	0	1
2	5	M	16	15	1	1	0
2	6	F	22	15	1	0	1
2	8	M	22	10	1	0	1
2	10	F	16	10	1	0	1
2	10	NA	22	15	1	0	1
2	11	F	16	15	1	0	1
2	12	NA	16	10	1	0	1
3	1	NA	16	10	1	0	1
3	5	F	16	15	1	1	0
3	6	F	16	10	1	1	0
3	8	NA	22	10	1	0	1
3	10	F	22	10	1	0	1
3	10	M	16	15	1	0	1
3	10	NA	16	15	1	0	1
3	11	M	16	10	1	1	0
3	11	NA	22	15	1	0	1
3	12	M	22	10	1	1	0
3	12	M	22	15	1	1	0
3	13	F	22	15	1	1	0
4	3	M	22	10	1	1	0
4	4	F	22	15	1	1	0
4	4	M	16	15	1	1	0
4	6	F	16	15	1	1	0
4	7	F	22	10	1	1	0
4	8	F	16	10	1	0	1
4	10	M	16	10	1	1	0
4	10	M	22	15	1	1	0
5	3	F	22	15	1	1	0
5	5	F	16	10	1	0	1
5	7	F	16	15	1	0	1
5	9	M	16	15	1	1	0
5	9	M	16	10	1	1	0
5	9	M	22	10	1	0	1
5	12	F	22	10	1	1	0
5	13	M	22	15	1	1	0
1	1	M	16	10	2	1	1
1	2	M	16	15	2	2	0
1	5	NA	16	10	2	0	2
1	6	NA	16	15	2	0	2
1	7	F	16	10	2	2	0
1	13	F	16	15	2	0	2
1	1	NA	22	15	2	0	2
1	2	F	22	15	2	0	2
1	5	NA	22	10	2	0	2
1	7	M	22	10	2	2	0
1	7	F	22	10	2	1	1
1	13	M	22	15	2	2	0
2	1	F	22	10	2	1	1
2	1	M	22	10	2	2	0
2	3	F	22	15	2	2	0
2	6	NA	16	15	2	0	2
2	7	F	16	15	2	0	2
2	8	M	16	10	2	2	0
2	8	M	16	15	2	2	0
2	8	NA	22	15	2	0	2
2	9	F	16	10	2	0	2
2	10	M	22	10	2	2	0
2	11	NA	16	10	2	0	2
2	13	NA	22	10	2	1	1
3	1	M	22	15	2	2	0
3	1	F	22	15	2	0	2
3	3	NA	16	10	2	0	2
3	3	NA	22	10	2	0	2
3	5	M	16	10	2	2	0
3	6	F	22	10	2	1	1
3	10	NA	16	15	2	0	2
3	10	NA	22	15	2	0	2
3	11	M	22	10	2	1	1
3	12	F	16	15	2	2	0
3	12	F	16	10	2	0	2
3	13	M	16	15	2	2	0
4	4	F	16	10	2	0	2
4	6	M	16	10	2	2	0
4	6	F	22	10	2	1	1
4	7	F	16	15	2	2	0
4	7	F	22	15	2	2	0
4	9	M	22	10	2	2	0
4	11	M	16	15	2	2	0
4	13	M	22	15	2	2	0
5	3	M	16	15	2	1	1
5	3	F	16	10	2	2	0
5	4	M	22	15	2	2	0
5	5	F	22	15	2	1	1
5	10	F	16	15	2	0	2
5	11	M	16	10	2	0	2
5	12	F	22	10	2	1	1
5	12	M	22	15	2	1	1
1	2	M	16	15	4	2	2
1	5	F	16	15	4	0	4
1	7	M	16	10	4	3	1
1	7	F	16	10	4	4	0
1	12	NA	16	10	4	0	4
1	12	NA	16	15	4	0	4
1	1	M	22	10	4	3	1
1	2	F	22	15	4	0	4
1	3	NA	22	10	4	0	4
1	7	M	22	15	4	4	0
1	8	F	22	10	4	2	2
1	12	NA	22	15	4	0	4
2	1	F	16	10	4	1	3
2	1	M	22	10	4	4	0
2	2	NA	16	15	4	1	3
2	3	NA	22	15	4	0	4
2	4	F	16	15	4	1	3
2	4	F	22	10	4	3	1
2	9	M	16	15	4	2	2
2	9	F	22	15	4	2	2
2	10	M	16	10	4	3	1
2	11	M	22	15	4	4	0
2	12	NA	16	10	4	0	4
2	12	NA	22	10	4	0	4
3	3	F	16	15	4	0	4
3	3	NA	16	10	4	0	4
3	3	M	22	10	4	4	0
3	4	F	22	10	4	2	2
3	5	M	16	10	4	4	0
3	5	NA	22	10	4	0	4
3	8	NA	16	15	4	0	4
3	8	M	16	15	4	3	1
3	8	F	22	15	4	0	4
3	9	M	22	15	4	3	1
3	11	NA	22	15	4	0	4
3	13	F	16	10	4	4	0
4	3	F	16	10	4	0	4
4	3	M	16	10	4	3	1
4	3	F	22	10	4	4	0
4	4	M	16	15	4	3	1
4	6	F	16	15	4	2	2
4	6	M	22	10	4	4	0
4	11	M	22	15	4	4	0
4	11	F	22	15	4	1	3
5	1	M	16	15	4	3	1
5	2	M	22	10	4	0	4
5	3	F	16	15	4	1	3
5	3	F	22	15	4	2	2
5	4	M	16	10	4	4	0
5	5	F	22	10	4	0	4
5	5	M	22	15	4	2	2
5	13	F	16	10	4	0	4
1	1	M	16	15	6	0	6
1	2	F	16	10	6	5	1
1	3	NA	16	10	6	0	6
1	4	F	16	15	6	0	6
1	4	M	16	10	6	6	0
1	6	NA	16	15	6	0	6
1	1	F	22	15	6	2	4
1	5	F	22	10	6	0	6
1	6	NA	22	10	6	0	6
1	8	M	22	10	6	6	0
1	9	M	22	15	6	6	0
1	13	NA	22	15	6	1	5
2	1	M	16	10	6	4	2
2	2	F	22	10	6	1	5
2	4	NA	16	10	6	0	6
2	4	M	22	15	6	6	0
2	7	M	22	10	6	4	2
2	7	NA	22	10	6	0	6
2	8	F	16	15	6	3	3
2	8	M	16	15	6	5	1
2	8	NA	22	15	6	0	6
2	10	F	22	15	6	2	4
2	11	F	16	10	6	0	6
2	12	NA	16	15	6	0	6
3	1	M	16	15	6	2	4
3	6	F	16	15	6	1	5
3	6	NA	22	10	6	0	6
3	6	M	22	15	6	6	0
3	8	F	16	10	6	1	5
3	8	F	22	15	6	4	2
3	10	M	22	10	6	3	3
3	11	M	16	10	6	3	3
3	12	NA	16	10	6	0	6
3	12	NA	16	15	6	0	6
3	13	F	22	10	6	0	6
3	13	NA	22	10	6	0	6
4	1	F	16	10	6	2	4
4	2	M	16	15	6	4	2
4	4	M	22	15	6	6	0
4	5	F	22	15	6	2	4
4	9	M	22	10	6	4	2
4	10	F	16	15	6	0	6
4	10	M	16	10	6	2	4
4	11	F	22	10	6	2	4
5	1	M	16	10	6	0	6
5	1	M	22	10	6	6	0
5	5	F	22	15	6	6	0
5	7	M	22	15	6	5	1
5	9	F	16	10	6	1	5
5	10	F	22	10	6	3	3
5	12	M	16	15	6	6	0
5	13	F	16	15	6	0	6
1	2	NA	16	10	8	0	8
1	2	F	16	10	8	0	8
1	4	NA	16	15	8	0	8
1	6	M	16	10	8	5	3
1	7	F	16	15	8	7	1
1	8	M	16	15	8	8	0
1	2	F	22	10	8	5	3
1	4	NA	22	15	8	0	8
1	7	F	22	15	8	5	3
1	8	M	22	15	8	3	5
1	8	M	22	10	8	7	1
1	9	NA	22	10	8	0	8
2	1	NA	22	10	8	0	8
2	2	F	16	15	8	1	7
2	2	F	22	15	8	0	8
2	5	M	16	10	8	8	0
2	6	M	22	15	8	4	4
2	7	NA	16	10	8	0	8
2	7	NA	22	15	8	0	8
2	9	M	16	15	8	7	1
2	9	NA	16	15	8	0	8
2	11	M	22	10	8	5	3
2	12	F	22	10	8	3	5
2	13	F	16	10	8	2	6
3	1	F	16	15	8	0	8
3	2	F	16	10	8	4	4
3	3	NA	22	10	8	1	7
3	3	NA	22	15	8	0	8
3	4	F	22	15	8	4	4
3	6	F	22	10	8	4	4
3	8	M	22	10	8	7	1
3	9	M	16	10	8	0	8
3	9	M	16	15	8	1	7
3	9	NA	16	10	8	0	8
3	9	M	22	15	8	5	3
3	11	NA	16	15	8	0	8
4	2	F	22	15	8	1	7
4	3	F	16	15	8	4	4
4	5	M	16	10	8	4	4
4	9	M	16	15	8	7	1
4	9	M	22	15	8	8	0
4	10	M	22	10	8	7	1
4	12	F	16	10	8	0	8
4	12	F	22	10	8	0	8
5	2	M	16	10	8	4	4
5	2	M	22	15	8	6	2
5	9	M	22	10	8	0	8
5	10	F	22	10	8	2	6
5	11	F	16	10	8	5	3
5	11	F	16	15	8	4	4
5	11	F	22	15	8	3	5
5	13	M	16	15	8	2	6
1	4	M	16	10	16	12	4
1	4	NA	16	10	16	0	16
1	7	M	16	15	16	13	3
1	8	NA	16	15	16	0	16
1	10	F	16	10	16	8	8
1	13	F	16	15	16	0	16
1	2	M	22	10	16	12	4
1	5	F	22	15	16	4	12
1	8	NA	22	10	16	0	16
1	10	F	22	10	16	4	12
1	12	NA	22	15	16	0	16
1	13	M	22	15	16	15	1
2	1	NA	22	10	16	0	16
2	4	NA	22	15	16	0	16
2	5	F	16	10	16	5	11
2	5	M	16	15	16	12	4
2	6	F	16	15	16	8	8
2	7	F	22	10	16	11	5
2	8	NA	16	15	16	0	16
2	9	NA	16	10	16	0	16
2	9	M	22	10	16	9	7
2	10	M	16	10	16	14	2
2	10	F	22	15	16	6	10
2	11	M	22	15	16	16	0
3	3	NA	22	15	16	0	16
3	5	M	22	15	16	10	6
3	5	F	22	15	16	5	11
3	5	NA	22	10	16	0	16
3	6	F	16	15	16	11	5
3	6	F	16	10	16	12	4
3	7	NA	16	15	16	0	16
3	9	M	22	10	16	8	8
3	11	M	16	10	16	4	12
3	13	NA	16	10	16	1	15
3	13	M	16	15	16	16	0
3	13	F	22	10	16	7	9
4	2	M	16	10	16	3	13
4	4	M	22	10	16	16	0
4	6	F	22	15	16	7	9
4	6	M	22	15	16	8	8
4	7	F	22	10	16	10	6
4	8	M	16	15	16	11	5
4	12	F	16	10	16	2	14
4	13	F	16	15	16	0	16
5	1	M	16	10	16	15	1
5	2	M	22	10	16	13	3
5	2	M	22	15	16	15	1
5	4	M	16	15	16	12	4
5	5	F	16	10	16	5	11
5	6	F	22	15	16	6	10
5	7	F	16	15	16	6	10
5	12	F	22	10	16	2	14
1	14	NA	16	15	32	0	32
1	14	NA	16	10	32	0	32
1	14	M	16	15	32	8	24
1	14	F	16	10	32	8	24
1	14	F	16	15	32	13	19
1	14	M	16	10	32	12	20
1	14	NA	22	10	32	0	32
1	14	F	22	10	32	4	28
1	14	M	22	10	32	4	28
1	14	F	22	15	32	1	31
1	14	M	22	15	32	11	21
1	14	NA	22	15	32	1	31
2	14	NA	22	10	32	0	32
2	14	M	22	10	32	20	12
2	14	M	16	10	32	23	9
2	14	M	16	15	32	25	7
2	14	NA	16	15	32	0	32
2	14	NA	16	10	32	0	32
2	14	M	22	15	32	7	25
2	14	F	16	10	32	5	27
2	14	F	22	15	32	2	30
2	14	F	22	10	32	2	30
2	14	F	16	15	32	2	30
2	14	NA	22	15	32	2	30
3	14	F	22	15	32	1	31
3	14	NA	16	10	32	0	32
3	14	F	16	10	32	7	25
3	14	M	16	15	32	28	4
3	14	NA	16	15	32	0	32
3	14	M	22	15	32	5	27
3	14	F	16	15	32	1	31
3	14	M	22	10	32	19	13
3	14	F	22	10	32	3	29
3	14	M	16	10	32	28	4
3	14	NA	22	15	32	0	32
3	14	NA	22	10	32	0	32
4	14	M	22	10	32	6	26
4	14	F	22	10	32	3	29
4	14	M	16	10	32	29	3
4	14	M	16	15	32	22	10
4	14	F	16	15	32	5	27
4	14	F	22	15	32	2	30
4	14	M	22	15	32	8	24
4	14	F	16	10	32	4	28
5	14	M	16	15	32	9	23
5	14	M	22	10	32	4	28
5	14	M	22	15	32	3	29
5	14	M	16	10	32	12	20
5	14	F	16	15	32	2	30
5	14	F	22	10	32	1	31
5	14	F	16	10	32	5	27
5	14	F	22	15	32	6	26
1	15	F	22	15	64	13	51
2	15	F	22	15	64	9	55
3	15	F	22	15	64	3	61
4	15	F	22	15	64	7	57
5	15	F	22	15	64	3	61
1	15	F	22	10	64	4	60
2	15	F	22	10	64	14	50
3	15	F	22	10	64	1	63
4	15	F	22	10	64	9	55
5	15	F	22	10	64	4	60
1	15	F	16	15	64	6	58
2	15	F	16	15	64	4	60
3	15	F	16	15	64	2	62
4	15	F	16	15	64	2	62
5	15	F	16	15	64	2	62
1	15	F	16	10	64	3	61
2	15	F	16	10	64	2	62
3	15	F	16	10	64	3	61
4	15	F	16	10	64	1	63
5	15	F	16	10	64	5	59
1	15	M	22	15	64	17	47
2	15	M	22	15	64	14	50
3	15	M	22	15	64	4	60
4	15	M	22	15	64	13	51
5	15	M	22	15	64	14	50
1	15	M	22	10	64	14	50
2	15	M	22	10	64	19	45
3	15	M	22	10	64	12	52
4	15	M	22	10	64	5	59
5	15	M	22	10	64	21	43
1	15	M	16	15	64	29	35
2	15	M	16	15	64	15	49
3	15	M	16	15	64	15	49
4	15	M	16	15	64	27	37
5	15	M	16	15	64	17	47
1	15	M	16	10	64	7	57
2	15	M	16	10	64	9	55
3	15	M	16	10	64	34	30
4	15	M	16	10	64	16	48
5	15	M	16	10	64	24	40
1	15	NA	22	15	64	0	64
2	15	NA	22	15	64	1	63
3	15	NA	22	15	64	0	64
1	15	NA	22	10	64	0	64
2	15	NA	22	10	64	0	64
3	15	NA	22	10	64	0	64
1	15	NA	16	15	64	1	63
2	15	NA	16	15	64	2	62
3	15	NA	16	15	64	0	64
1	15	NA	16	10	64	0	64
2	15	NA	16	10	64	0	64
3	15	NA	16	10	64	0	64
